# Supplementary material for: Changes in surgical quality and access after rural hospital closures
Source: Health Aff Sch. 2025 Apr 25;3(5):qxaf089. doi: 10.1093/haschl/qxaf089 (PMC12048781; doi:10.1093/haschl/qxaf089)
Supplement: qxaf089_Supplementary_Data [file qxaf089_supplementary_data.zip]

Archive with 2 entries (2 files):
- Appendix exhibits R&R1.docx
- ICMJE coi_disclosure_combined updated.docx
